# Supplementary material for: Primary cilia contribute to the aggressiveness of atypical teratoid/rhabdoid tumors
Source: Cell Death Dis. 2022 Sep 20;13(9):806. doi: 10.1038/s41419-022-05243-4 (PMC9489777; doi:10.1038/s41419-022-05243-4)
Supplement: Supplementary file 9 — Supplementary Tables [file 41419_2022_5243_MOESM9_ESM.xlsx]

## Sheet: ST1
Supplementary Table 1: Description of the cohort of AT/RT patient samples.
ID	Molecular	Location	Gender	Age at diagnosis
	subgroup			(months)
168	TYR	Supratentorial	Male	12
165	TYR	Infratentorial	Female	19
145	TYR	Infratentorial	Male	2
79	TYR	Supratentorial	Male	6
112	TYR	Infratentorial	Male	15
32	TYR	Supratentorial	Female	10
157	MYC	Infratentorial	Male	23
167	MYC	Supratentorial	Female	11
153	MYC	Supratentorial	Female	30
25	MYC	Supratentorial	Female	4
166	SHH	Supratentorial	Female	19
3	SHH	Supratentorial	Male	16
9	SHH	Supratentorial	Male	12

## Sheet: ST2
Supplementary Table 2: Differentially expressed genes following kinesin family member 3A (KIF3A) knockdown in the AT/RT cell lines BT‐12 and CHLA‐266.
Gene	BT-12	BT-12	CHLA-266	CHLA-266
	Fold change	p-value	Fold change	p-value
HERC5	-6.24	0.0109	-2.34	0.0112
IFI44L	-5.32	0.0006	-1.65	0.0149
OASL	-4.93	0.0023	-3.21	0.0280
IFI6	-3.56	0.0040	-2.64	0.0061
C2CD4A	-3.03	0.0227	-1.51	0.0048
IFI44	-2.86	0.0069	-5.29	0.0049
XAF1	-2.68	0.0057	-6.95	0.0045
SAMD9	-2.04	0.0111	-3.43	0.0282
RP11-37B2.1	-1.94	0.0115	-1.70	0.0189
IRF9	-1.71	0.0301	-3.04	0.0119
NEAT1	-1.69	0.0005	-1.84	0.0070
MIR222HG	-1.59	0.0119	-1.87	0.0034
RPL9P16	-1.57	0.0023	-2.82	0.0027
MAP4	1.50	0.0010	1.80	0.0359
SDC3	1.51	0.0184	2.34	0.0269
DIXDC1	1.51	0.0321	1.57	0.0370
ELK3	1.51	0.0018	1.60	0.0229
MTPN	1.52	0.0031	1.81	0.0046
PIGS	1.53	0.0194	1.70	0.0164
SLC7A11	1.54	0.0135	1.53	0.0422
RP11-819M15.1	1.54	0.0034	1.93	0.0069
CHCHD10	1.57	0.0003	2.30	0.0424
KIAA1147	1.57	0.0008	1.65	0.0037
APEH	1.57	0.0134	1.56	0.0413
CMTM4	1.58	0.0001	2.21	0.0024
LYRM1	1.60	0.0353	1.57	0.0069
TMEM30A	1.60	0.0069	2.18	0.0043
ELP4	1.63	0.0303	1.83	0.0049
TMOD2	1.63	0.0005	1.86	0.0023
FAM212B	1.64	0.0461	1.71	0.0352
SPSB3	1.65	0.0394	2.47	0.0221
EIF5A2	1.66	0.0082	2.10	0.0097
EML1	1.67	0.0175	1.64	0.0293
ARHGEF9	1.68	0.0476	1.64	0.0202
CCDC88B	1.69	0.0130	2.58	0.0437
PALM3	1.70	0.0075	4.17	0.0214
CBFB	1.72	0.0130	2.01	0.0335
NSL1	1.72	0.0023	1.96	0.0132
SCRN1	1.74	0.0308	1.68	0.0065
B3GLCT	1.75	0.0205	1.89	0.0205
SLC25A23	1.76	0.0015	2.50	0.0196
AC004987.9	1.76	0.0108	2.33	0.0476
TWSG1	1.78	0.0003	2.11	0.0071
MARCKSL1	1.80	0.0018	3.08	0.0165
NEK7	1.80	0.0172	2.01	0.0157
CERS2	1.87	0.0001	2.30	0.0024
SLC4A8	1.93	0.0318	1.94	0.0120
DHRS1	1.96	0.0423	1.76	0.0249
TLCD2	1.97	0.0094	2.07	0.0161
IFT88	1.99	0.0336	1.78	0.0223
ZNF185	2.03	0.0452	2.08	0.0066
ELL2	2.24	0.0332	1.93	0.0028
FBLIM1	2.39	0.0378	1.86	0.0423
TPK1	2.44	0.0048	1.51	0.0303
EPHA10	2.53	0.0187	1.75	0.0271
TNNC1	2.57	0.0250	5.14	0.0059
KIF3A	3.04	0.0018	2.59	0.0019
AC112229.1	4.89	0.0011	1.64	0.0035
TMEM92	7.40	0.0026	1.77	0.0399
TSPAN1	-1.86	0.0028	3.06	0.0000
SERPINE1	-1.80	0.0056	2.50	0.0072
TAP1	-1.65	0.0137	1.67	0.0394
OSGIN1	-1.60	0.0435	11.26	0.0327
PKD1L2	-1.56	0.0076	2.62	0.0252
PFKFB3	-1.56	0.0119	1.64	0.0100
LIPG	-1.55	0.0350	1.53	0.0110
CXCL16	-1.55	0.0415	1.98	0.0464
PLAGL1	1.59	0.0034	-1.67	0.0246
BDH2P1	1.97	0.0376	-1.70	0.0042
ZNF471	1.99	0.0113	-1.84	0.0019

## Sheet: ST3
Supplementary Table 3: Differentially expressed proteins following kinesin family member 3A (KIF3A) knockdown in the AT/RT cell lines BT‐12 and CHLA‐266.
Protein	BT-12	BT-12	CHLA-266	CHLA-266
	Fold change	p-value	Fold change	p-value
ISG15	-6.11	2.6x10-6	-2.53	0.0061
IFIT1	-3.24	5.3x10-3	-3.09	0.0079
OAS3	-3.13	1.9x10-5	-1.84	0.0014
IFI35	-2.81	1.6x10-4	-2.80	0.0063
DR5	-1.94	4.8x10-3	-1.62	0.0432
STAT1	-1.88	4.1x10-5	-1.68	0.0002
DDX58	-1.71	1.2x10-3	-4.25	0.0014
MAP4	2.29	5.1x10-3	1.68	0.0028
SUPT6H	1.72	1.8x10-3	-1.58	0.0386

## Sheet: ST4
Supplementary Table 4: Canonical pathways controlled by kinesin family member 3A (KIF3A) knockdown at the transcriptome level.
Ingenuity canonical pathways	p-value
Thiamin salvage III	0.002
Interferon signaling	0.003
Inflammasome pathway	0.047

## Sheet: ST5
Supplementary Table 5: Upstream regulators controlled by kinesin family member 3A (KIF3A) knockdown at the transcriptome level.
Upstream regulator	Molecule type	Activation z-score	p-value of overlap
SREBF1	Transcription regulator	-2.4	1.9x10-7
SREBF2	Transcription regulator	-2.4	1.8x10-10
SCAP	Other	-2.4	2.1x10-12
ATP7B	Transporter	-2.2	4.7x10-10
SH3TC2	Other	-2.0	2.2x10-8
Insulin	Group	-2.0	9.5x10-4
NCOA2	Transcription regulator	-2.0	5.3x10-6
LEP	Growth factor	1.5	9.4x10-5
POR	Enzyme	2.0	1.1x10-6
MFSD2A	Transporter	2.0	6.8x10-9
INSIG1	Other	2.4	8.6x10-10

## Sheet: ST6
Supplementary Table 6: Canonical pathways controlled by kinesin family member 3A (KIF3A) knockdown at the proteome level.
Ingenuity canonical pathways	p-value
Interferon signaling	7.4x10-10
Activation of IRF by cytosolic pattern recognition receptors	1.8x10-6
Role of pattern recognition receptors in recognition of bacteria	1.7x10-3
and viruses
TEC kinase signaling	1.9x10-3
IL-22 signaling	9.8x10-3
Role of JAK1, JAK2 and TYK2 in interferon signaling	9.8x10-3
Role of JAK family kinases in IL-6-type cytokine signaling	1.0x10-2
IL-9 signaling	1.4x10-2
Role of JAK2 in hormone-like cytokine signaling	1.4x10-2
Role of PKR in interferon induction and antiviral response	1.7x10-2
Oncostatin M signaling	1.7x10-2
Role of RIG1-like receptors in antiviral innate immunity	1.8x10-2
iNOS signaling	1.8x10-2
EGF signaling	2.2x10-2
Retinoic acid mediated apoptosis signaling	2.4x10-2
CNTF signaling	2.5x10-2
Thrombopoietin signaling	2.6x10-2
Role of JAK1 and JAK3 in Î³c cytokine signaling	2.8x10-2
GM-CSF signaling	2.8x10-2
Growth hormone signaling	2.9x10-2
T helper cell differentiation	3.0x10-2
IL-7 signaling pathway	3.2x10-2
Role of BRCA1 in DNA damage response	3.2x10-2
IL-3 signaling	3.2x10-2
JAK/STAT signaling	3.2x10-2
Prolactin signaling	3.3x10-2
FLT3 signaling in hematopoietic progenitor cells	3.4x10-2
PDGF signaling	3.5x10-2
Death receptor signaling	3.6x10-2
p53 signaling	3.9x10-2
UVA-induced MAPK signaling	3.9x10-2
Pancreatic adenocarcinoma signaling	4.4x10-2
Type I diabetes mellitus signaling	4.5x10-2
p38 MAPK signaling	4.7x10-2
Renin-Angiotensin signaling	4.7x10-2
IL-15 production	4.8x10-2
TH1 Pathway	4.9x10-2

## Sheet: ST7
Supplementary Table 7: Upstream regulators controlled by kinesin family member 3A (KIF3A) knockdown at the proteome level.
Upstream regulator	Molecule type	Activation z-score	p-value
			of overlap
IFNA2	Cytokine	-2.6	6.2x10-13
IFNG	Cytokine	-2.6	1.5x10-7
PRL	Cytokine	-2.4	3.7x10-10
IFNL1	Cytokine	-2.4	2.5x10-13
EIF2AK2	Kinase	-2.4	5.9x10-13
IFN Beta	Group	-2.4	5.7x10-12
Interferon alpha	Group	-2.4	5.6x10-9
IRF7	Transcription regulator	-2.4	1.8x10-11
IRF1	Transcription regulator	-2.2	3.7x10-9
STAT1	Transcription regulator	-2.2	1.7x10-9
IRF3	Transcription regulator	-2.2	7.8x10-9
PML	Transcription regulator	-2.2	2.4x10-9
TNF	Cytokine	-2.2	2.6x10-5
Ifn	Group	-2.2	6.1x10-10
TLR7	Transmembrane receptor	-2.2	1.2x10-8
TLR9	Transmembrane receptor	-2.2	1.8x10-8
TGM2	Enzyme	-2.0	1.4x10-6
JAK	Group	-2.0	1.7x10-9
Ifnar	Group	-2.0	4.0x10-8
IFNB1	Cytokine	-2.0	3.9x10-6
IRF5	Transcription regulator	-2.0	2.2x10-8
MAVS	Other	-2.0	1.2x10-8
TNFSF10	Cytokine	-2.0	5.2x10-8
IFN type 1	Group	-1.9	3.3x10-9
MAPK1	Kinase	1.9	9.9x10-12
TRIM24	Transcription regulator	1.9	5.2x10-8
IL4	Cytokine	2.0	4.2x10-4
MYC	Transcription regulator	2.0	4.1x10-5
SOCS1	Other	2.0	1.8x10-7
ACKR2	G-protein coupled receptor	2.0	1.7x10-9
BTK	Kinase	2.2	4.9x10-10

## Sheet: ST8
Supplementary Table 8: Results of the modifier screen in Drosophila melanogaster.
Drosophila gene	CG number	RNAi ID	Human orthologue	Percentage hatched flies (Mean±SD)
CG5458	CG5458	109403	RSPH1	37±3%
CG14367	CG14367	100571	CFAP36	37±11%
SAK	CG7186	105102	PLK4	35±18%
Oseg1	CG7161	103598	IFT122	35±29%
cep290	CG13889	17732	CEP290	33±21%
BBS1	CG14825	109623	BBS1	29±16%
Dila	CG1625	103788	CEP131	29±10%
CG15666	CG15666	110798	BBS9	24±23%
CG5780	CG5780	106366	IFT43	24±9%
Oseg2	CG13809	107157	IFT172	22±9%
orb2	CG43782	107153	CPEB3	21±17%
Efhc1.2	CG11048	106676	EFHC2	21±9%
Cep89	CG8214	100799	CEP89	21±17%
CG30441	CG30441	106811	IFT20	21±5%
btv	CG15148	105152	DYNC2H1	0.19
CG15923	CG15923	37373	TMEM67	0.19
CG11760	CG11760	11925	TMEM216	0.18
IFT57	CG8853	51323	IFT57	0.15
Cby	CG13415	49138	CBY1	0.13
LRR	CG1399	24826	CARMIL1	0.11
Dnai2	CG6053	108601	DNAI2	0.1
OSCP1	CG13178	44816	OSCP1	0.1
porin	CG6647	101132	VDAC1	0.09
Kap3	CG11759	45400	KIFAP3	0.08
rempA	CG11838	103424	IFT140	0.08
cos	CG1708	108914	KIF7	0.06
Klp64D	CG10642	45373	KIF3A	0.06
Oseg4	CG2069	109805	WDR35	0.06
Oseg6	CG11237	38462	WDR19	0.06
Oseg5	CG9333	52551	IFT80	0.05
hmw	CG7669	29201	CFAP97	0.05
CG3259	CG3259	46163	TRAF3IP1	0.03
CG10874	CG10874	109456	CCDC28A	0.03
Zmynd10	CG11253	31473	ZMYND10	0
fu	CG6551	27662	STK36	0
Sas-4	CG10061	106051	CENPJ	0
dnd	CG6560	104311	ARL3	0
CG6971	CG6971	48986	DNALI1	0
CG13999	CG13999	7889	TMEM138	0
CG1126	CG1126	18200	BBS5	0
Arl6	CG7735	43508	ARL6	0
BBS8	CG13691	32058	TTC8	0
CCDC151	CG14127	32914	CCDC151	0
BBS4	CG13232	14195	BBS4	0
CG5964	CG5964	33617	FBF1	0
CG8116	CG8116	104624	TMEM216	0
CG14905	CG14905	39848	CCDC63	0
CG17083	CG17083	39937	CCDC63	0
CG17387	CG17387	32901	CCDC39	0
CG43370	CG43370	25336	CC2D2B	0
Fmr1	CG6203	8933	FXR1	0
HEATR2	CG31320	25742	DNAAF5	0
tilB	CG14620	24883	LRRC6	0
CG4525	CG4525	107708	TTC26	0
CG5142	CG5142	22017	TTC30A	0
CG15161	CG15161	25198	IFT46	0
Cep135	CG17081	14683	CEP135	0
IFT52	CG9595	24068	IFT52	0
nompB	CG12548	31965	IFT88	0

## Sheet: ST9
Supplementary Table 9: Small hairpin RNA (shRNA) and CRISPR interference (CRISPRi) sequences.
Name	Sequence
shCTRL-fwd	CCGGTCCTAAGGTTAAGTCGCCCTCGCTCGAGCGAGGGCGACTTAACCTTAGGTTTTTG
shCTRL-rev	AATTCAAAAACCTAAGGTTAAGTCGCCCTCGCTCGAGCGAGGGCGACTTAACCTTAGGA
shKIF3A-fwd	CCGGCGTCAGTCTTTGATGAAACTACTCGAGTAGTTTCATCAAAGACTGACGTTTTTG
shKIF3A-rev	AATTCAAAAACGTCAGTCTTTGATGAAACTACTCGAGTAGTTTCATCAAAGACTGACG
CRISPRiCTRL-fwd	CACCGGAGACGGACGTCTCA
CRISPRiCTRL-rev	AAACTGAGACGTCCGTCTCC
CRISPRiKIF3A-fwd	CACCGCGAGGTGTTTCGGTAGTCTC
CRISPRiKIF3A-rev	AAACGAGACTACCGAAACACCTCGC

## Sheet: ST10
Supplementary Table 10: Primer for GoTaq® real-time PCR. The primers listed were used for GoTaq® real-time PCR and were obtained from IDT Integrated DNA Technologies, Iowa, USA. Primers were provided as 25 nmol DNA oligonucleotides and were resuspended to a 100 µM stock solution in ddH2O. Forward (fwd) and reverse (rev) primers were diluted and combined to a 10 µM primer mix working solution.
Name	Sequence (5´ à 3´)
DR5-fwd	CCTGAGCAGGAAATGGAAGT
DR5-rev	GCCTCCTCCTCTGAGACCTT
GAPDH-fwd	GTCAGCCGCATCTTCTTTTG
GAPDH-rev	GCGCCCAATACGACCAAATC
IFI35-fwd	CACGATCAACATGGAGGAGTGC
IFI35-rev	GGCAGGAAATCCAGTGACCAAC
IFIT1-fwd	GCCTTGCTGAAGTGTGGAGGAA
IFIT1-rev	ATCCAGGCGATAGGCAGAGATC
IFIT3-fwd	CCTGGAATGCTTACGGCAAGCT
IFIT3-rev	GAGCATCTGAGAGTCTGCCCAA
ISG15-fwd	CTCTGAGCATCCTGGTGAGGAA
ISG15-rev	AAGGTCAGCCAGAACAGGTCGT
KIF3A-fwd	TCCCAATTCATTTGCTCACA
KIF3A-rev	GTCTGATCCTTGCCCAAAAG
MX1-fwd	GGCTGTTTACCAGACTCCGACA
MX1-rev	CACAAAGCCTGGCAGCTCTCTA
OAS1-fwd	AGGAAAGGTGCTTCCGAGGTAG
OAS1-rev	GGACTGAGGAAGACAACCAGGT
OAS2-fwd	GCTTCCGACAATCAACAGCCAAG
OAS2-rev	CTTGACGATTTTGTGCCGCTCG
OAS3-fwd	CCTGATTCTGCTGGTGAAGCAC
OAS3-rev	TCCCAGGCAAAGATGGTGAGGA
PGK1-fwd	GACAGCAGCCTTAATCCTCTG
PGK1-rev	CTAACAAGCTGACGCTGGA
STAT1-fwd	ATGGCAGTCTGGCGGCTGAATT
STAT1-rev	CCAAACCAGGCTGGCACAATTG

[truncated: 1 more sheets: ST11]
